# Supplementary material for: The ezh2(sa1199) mutant zebrafish display no distinct phenotype
Source: PLoS One. 2019 Jan 24;14(1):e0210217. doi: 10.1371/journal.pone.0210217 (PMC6345456; doi:10.1371/journal.pone.0210217)
Supplement: S1 Table — Forward and reverse RT-qPCR primers for ezh1, ezh2, ef1a, b-actin, used for the analysis of relative ezh1 and ezh2 expression in 70 dpf wild type and ezh2(sa1199) mutant siblings. (XLSX) [file pone.0210217.s002.xlsx]

## Sheet: Sheet1
Supplementary Table 1: RT-qPCR primers used for the analysis of relative ezh1 and ezh2 expression in 70 dpf wild type and ezh2(sa1199) mutant siblings
Primers	Primer Sequences (5′ to 3′)
RT-qPCR ezh1, forward	AGGAAGCGTCTAGTGAGGTCT
RT-qPCR ezh1, reverse	ACGGCGATTTGACTGGAACA
RT-qPCR ezh2, forward	AAATCGGAGAAGGGTCCTGT
RT-qPCR ezh2, reverse	TCTGTTGGAGCTGAACATGC
RT-qPCR ef1a, forward	TTGAGAAGAAAATCGGTGGTGCTG
RT-qPCR ef1a, reverse	GGAACGGTGTGATTGAGGGAAATTC
RT-qPCR b-actin, forward	CGAGCAGGAGATGGGAAC
RT-qPCR b-actin, reverse	CAACGGAAACGCTCATTGC
